# Supplementary material for: Redetermination of MoPt3Si4 from single-crystal data
Source: Acta Crystallogr Sect E Struct Rep Online. 2011 Jan 22;67(Pt 2):i20. doi: 10.1107/S1600536810054425 (PMC3051478; doi:10.1107/S1600536810054425)
Supplement: Supplementary file 1 [file e-67-00i20-sup1.cif]

##############################################################################
###                                                                        ###
###        Electronic paper (Acta Crystallographica Section E)             ###
###                                                                        ###
##############################################################################
#                                                                            #
# This CIF contains the data in a paper accepted for publication in Acta     #
# Crystallographica Section E. It conforms to the requirements of Notes      #
# for Authors for Section E, and has been peer reviewed under the auspices   #
# of the IUCr Commission on Journals.                                        #
#                                                                            #
# Full details of the Crystallographic Information File format               #
# are given in the paper "The Crystallographic Information File (CIF):       #
# a New Standard Archive File for Crystallography" by S. R. Hall, F. H.      #
# Allen and I. D. Brown [Acta Cryst. (1991), A47, 655-685].                  #
#                                                                            #
# The current version of the core CIF dictionary is obtainable from          #
# ftp://ftp.iucr.org/pub/cif_core.dic. The current version number is 2.4.    #
#                                                                            #
# Software is freely available for graphical display of the structure(s) in  #
# this CIF.  For information consult the CIF home page http://www.iucr.org/  #
# cif/home.html                                                              #
#                                                                            #
# This file may be used for bona fide research purposes within the           #
# scientific community so long as proper attribution is given to the journal # 
# article from which it was obtained.                                        #
#                                                                            #
##############################################################################
                                             
data_global
_audit_creation_method     'from SHELXL97 CIF and IUCr SHELXL97-template'
_journal_date_recd_electronic     2010-11-05
_journal_date_accepted     2010-12-27
_journal_name_full     'Acta Crystallographica, Section E'
_journal_year     2011
_journal_volume     67
_journal_issue      2
_journal_page_first     i20
_journal_page_last     i20
_journal_paper_category     QI
_journal_coeditor_code     FI2101
_publ_contact_author_name     '  Michel, FRANCOIS'
_publ_contact_author_address
;
Institut Jean Lamour
UMR 7198
D\'epartement 1
Universit\'e Henri Poincar\'e
Nancy Universit\'e
Facult\'e des Sciences,
BP 239
54506 Vandoeuvre les Nancy CEDEX
France
;
_publ_contact_author_email     michel.francois@lcsm.uhp-nancy.fr
_publ_contact_author_fax     '(00 33) 03 83 68 41 11'
_publ_contact_author_phone     '(00 33) 03 83 68 46 58'
_publ_section_title
;
Redetermination of MoPt~3~Si~4~ from single-crystal data
;
loop_
    _publ_author_name
    _publ_author_address
    'Knittel, Stephane'
;
Institut Jean Lamour
UMR 7198
D\'epartement 2
Universit\'e Henri Poincar\'e
Nancy Universit\'e
Facult\'e des Sciences et Techniques
BP 239
54506 Vandoeuvre les Nancy CEDEX
France
;
    'Francois, Michel'
;
Institut Jean Lamour
UMR 7198
D\'epartement 2
Universit\'e Henri Poincar\'e
Nancy Universit\'e
Facult\'e des Sciences et Techniques
BP 239
54506 Vandoeuvre les Nancy CEDEX
France
;
    'Steinmetz, Jean'
;
Institut Jean Lamour
UMR 7198
D\'epartement 2
Universit\'e Henri Poincar\'e
Nancy Universit\'e
Facult\'e des Sciences et Techniques
BP 239
54506 Vandoeuvre les Nancy CEDEX
France
;
    'Vilasi, Michel'
;
Institut Jean Lamour
UMR 7198
D\'epartement 2
Universit\'e Henri Poincar\'e
Nancy Universit\'e
Facult\'e des Sciences et Techniques
BP 239
54506 Vandoeuvre les Nancy CEDEX
France
;
data_I
_chemical_name_systematic
;
Molybdenum triplatinum tetrasilicide
;
_chemical_name_common     'Molybdenum platinum silicide'
_chemical_formula_moiety     'Mo Pt3 Si4'
_chemical_formula_sum     'Mo Pt3 Si4'
_chemical_formula_iupac     'Mo Pt3 Si4'
_chemical_formula_weight     793.57
_chemical_melting_point     1503
_symmetry_cell_setting     orthorhombic
_symmetry_space_group_name_H-M     'P n m a'
_symmetry_space_group_name_Hall     '-P 2ac 2n'
loop_
    _symmetry_equiv_pos_as_xyz
    'x, y, z'
    '-x+1/2, -y, z+1/2'
    '-x, y+1/2, -z'
    'x+1/2, -y+1/2, -z+1/2'
    '-x, -y, -z'
    'x-1/2, y, -z-1/2'
    'x, -y-1/2, z'
    '-x-1/2, y-1/2, z-1/2'
_cell_length_a     5.5121(2)
_cell_length_b     3.49510(10)
_cell_length_c     24.3078(7)
_cell_angle_alpha     90.00
_cell_angle_beta     90.00
_cell_angle_gamma     90.00
_cell_volume     468.30(3)
_cell_formula_units_Z     4
_cell_measurement_reflns_used     4246
_cell_measurement_theta_min     3.352
_cell_measurement_theta_max     33.68
_cell_measurement_temperature     297(2)
_exptl_crystal_description     needle
_exptl_crystal_size_max     0.12
_exptl_crystal_size_mid     0.03
_exptl_crystal_size_min     0.03
_exptl_crystal_density_diffrn     11.256
_exptl_crystal_density_meas     ?
_exptl_crystal_density_method     'not measured'
_exptl_crystal_F_000     1328
_exptl_absorpt_coefficient_mu     92.796
_exptl_absorpt_correction_type     multi-scan
_exptl_absorpt_process_details     '(SADABS; Bruker, 2004)'
_exptl_absorpt_correction_T_min     0.0314
_exptl_absorpt_correction_T_max     0.1739
_exptl_special_details
;
;
_diffrn_ambient_temperature     297(2)
_diffrn_radiation_type     MoK\a
_diffrn_radiation_wavelength     0.71073
_diffrn_radiation_source     'ImuS'
_diffrn_radiation_monochromator     graphite
_diffrn_measurement_device_type     'Bruker APEXII QUAZAR CCD'
_diffrn_measurement_method     '\w scans'
_diffrn_reflns_number     9779
_diffrn_reflns_av_R_equivalents     0.0395
_diffrn_reflns_av_sigmaI/netI     0.0213
_diffrn_reflns_theta_min     1.68
_diffrn_reflns_theta_max     33.72
_diffrn_reflns_theta_full     33.72
_diffrn_measured_fraction_theta_max     0.993
_diffrn_measured_fraction_theta_full     0.993
_diffrn_reflns_limit_h_min     -8
_diffrn_reflns_limit_h_max     8
_diffrn_reflns_limit_k_min     -5
_diffrn_reflns_limit_k_max     5
_diffrn_reflns_limit_l_min     -34
_diffrn_reflns_limit_l_max     37
_diffrn_standards_number     0
_diffrn_standards_interval_count     .
_diffrn_standards_interval_time     .
_diffrn_standards_decay_%     ?
_refine_special_details
;
Refinement of <i>F</i>^2^ against ALL reflections. The weighted <i>R</i>-factor
<i>wR</i> and goodness of fit <i>S</i> are based on <i>F</i>^2^, conventional
<i>R</i>-factors <i>R</i> are based on <i>F</i>, with <i>F</i> set to zero for
negative <i>F</i>^2^. The threshold expression of <i>F</i>^2^ >
\s(<i>F</i>^2^) is used only for calculating <i>R</i>-factors(gt) <i>etc</i>.
and is not relevant to the choice of reflections for refinement.
<i>R</i>-factors based on <i>F</i>^2^ are statistically about twice as large
as those based on <i>F</i>, and <i>R</i>- factors based on ALL data will be
even larger.
;
_reflns_number_total     1060
_reflns_number_gt     955
_reflns_threshold_expression     I>2\s(I)
_refine_ls_structure_factor_coef     Fsqd
_refine_ls_matrix_type     full
_refine_ls_R_factor_all     0.0315
_refine_ls_R_factor_gt     0.0285
_refine_ls_wR_factor_gt     0.0657
_refine_ls_wR_factor_ref     0.0667
_refine_ls_goodness_of_fit_ref     1.409
_refine_ls_restrained_S_all     1.409
_refine_ls_number_reflns     1060
_refine_ls_number_parameters     50
_refine_ls_number_restraints     0
_refine_ls_weighting_scheme     calc
_refine_ls_weighting_details
        'calc w=1/[\s^2^(Fo^2^)+(0.0069P)^2^+14.4673P] where P=(Fo^2^+2Fc^2^)/3'
_atom_sites_solution_primary     direct
_atom_sites_solution_secondary     difmap
_refine_ls_shift/su_max     0.001
_refine_ls_shift/su_mean     0.000
_refine_diff_density_max     2.161
_refine_diff_density_min     -3.810
_refine_ls_extinction_method     'SHELXL97 (Sheldrick, 2008)'
_refine_ls_extinction_coef     0.00129(7)
_refine_ls_extinction_expression
                                  'Fc^*^=kFc[1+0.001xFc^2^\l^3^/sin(2\q)]^-1/4^'
loop_
    _atom_type_symbol
    _atom_type_description
    _atom_type_scat_dispersion_real
    _atom_type_scat_dispersion_imag
    _atom_type_scat_source
    'Si' 'Si' 0.0817 0.0704
                         'International Tables Vol C Tables 4.2.6.8 and 6.1.1.4'
    'Mo' 'Mo' -1.6832 0.6857
                         'International Tables Vol C Tables 4.2.6.8 and 6.1.1.4'
    'Pt' 'Pt' -1.7033 8.3905
                         'International Tables Vol C Tables 4.2.6.8 and 6.1.1.4'
_computing_data_collection     'APEX2 (Bruker, 2004)'
_computing_cell_refinement     'SAINT (Bruker, 2004)'
_computing_data_reduction     'SAINT (Bruker, 2004)'
_computing_structure_solution     'SHELXS97 (Sheldrick, 2008)'
_computing_structure_refinement     'SHELXL97 (Sheldrick, 2008)'
_computing_molecular_graphics
                      'DIAMOND (Brandenburg, 1999) and ORTEP-3 (Farrugia, 1997)'
_computing_publication_material     'SHELXL97 (Sheldrick, 2008)'
loop_
    _atom_site_type_symbol
    _atom_site_label
    _atom_site_fract_x
    _atom_site_fract_y
    _atom_site_fract_z
    _atom_site_U_iso_or_equiv
    _atom_site_adp_type
    _atom_site_calc_flag
    _atom_site_refinement_flags
    _atom_site_occupancy
    _atom_site_disorder_assembly
    _atom_site_disorder_group
    Pt Pt1 0.50285(7) 0.2500 0.547907(16) 0.00783(11) Uani d S 1 . .
    Pt Pt2 0.00468(7) -0.2500 0.669289(16) 0.00688(11) Uani d S 1 . .
    Pt Pt3 0.00210(7) 0.2500 0.574730(17) 0.00783(11) Uani d S 1 . .
    Mo Mo1 -0.49497(15) -0.2500 0.71035(4) 0.00562(16) Uani d S 1 . .
    Si Si1 0.6616(6) -0.2500 0.60935(12) 0.0071(5) Uani d S 1 . .
    Si Si2 0.3216(6) 0.2500 0.64573(12) 0.0072(5) Uani d S 1 . .
    Si Si3 0.1790(6) -0.2500 0.51984(12) 0.0076(5) Uani d S 1 . .
    Si Si4 -0.1678(6) -0.7500 0.72502(12) 0.0071(5) Uani d S 1 . .
loop_
    _atom_site_aniso_label
    _atom_site_aniso_U_11
    _atom_site_aniso_U_22
    _atom_site_aniso_U_33
    _atom_site_aniso_U_12
    _atom_site_aniso_U_13
    _atom_site_aniso_U_23
    Pt1 0.00828(19) 0.00729(18) 0.00793(19) 0.000 0.00011(13) 0.000
    Pt2 0.00732(18) 0.00574(16) 0.00759(19) 0.000 0.00034(13) 0.000
    Pt3 0.00835(18) 0.00728(17) 0.00787(18) 0.000 -0.00006(13) 0.000
    Mo1 0.0068(3) 0.0044(3) 0.0057(3) 0.000 0.0003(3) 0.000
    Si1 0.0086(11) 0.0063(11) 0.0064(12) 0.000 -0.0006(10) 0.000
    Si2 0.0092(12) 0.0055(12) 0.0068(12) 0.000 -0.0021(10) 0.000
    Si3 0.0090(12) 0.0063(12) 0.0075(11) 0.000 0.0004(10) 0.000
    Si4 0.0099(12) 0.0033(11) 0.0082(12) 0.000 -0.0006(10) 0.000
_geom_special_details
;
All e.s.d.'s (except the e.s.d. in the dihedral angle between two l.s. planes)
are estimated using the full covariance matrix. The cell e.s.d.'s are taken
into account individually in the estimation of e.s.d.'s in distances, angles
and torsion angles; correlations between e.s.d.'s in cell parameters are only
used when they are defined by crystal symmetry. An approximate (isotropic)
treatment of cell e.s.d.'s is used for estimating e.s.d.'s involving l.s.
planes.
;
loop_
    _geom_bond_atom_site_label_1
    _geom_bond_atom_site_label_2
    _geom_bond_site_symmetry_2
    _geom_bond_distance
    _geom_bond_publ_flag
    Pt1 Si3 5_656 2.406(3) y
    Pt1 Si1 . 2.460(2) n
    Pt1 Si1 1_565 2.460(2) n
    Pt1 Si2 . 2.579(3) n
    Pt1 Si3 . 2.590(2) n
    Pt1 Si3 1_565 2.590(2) n
    Pt1 Pt3 1_655 2.8281(6) n
    Pt1 Pt3 . 2.8362(6) n
    Pt1 Pt1 5_656 2.9119(6) n
    Pt1 Pt1 5_666 2.9119(6) y
    Pt2 Si1 1_455 2.387(3) y
    Pt2 Si4 1_565 2.407(2) ?
    Pt2 Si4 . 2.407(2) ?
    Pt2 Si2 . 2.536(2) ?
    Pt2 Si2 1_545 2.536(2) ?
    Pt2 Pt3 1_545 2.8874(5) ?
    Pt2 Pt3 . 2.8874(5) ?
    Pt2 Mo1 6_657 2.9255(10) ?
    Pt2 Mo1 . 2.9294(10) ?
    Pt2 Mo1 1_655 2.9331(10) y
    Pt3 Si3 . 2.405(2) y
    Pt3 Si3 1_565 2.405(2) ?
    Pt3 Si2 . 2.466(3) ?
    Pt3 Si3 5_556 2.506(3) ?
    Pt3 Si1 1_455 2.699(2) ?
    Pt3 Si1 1_465 2.699(2) ?
    Pt3 Pt1 1_455 2.8281(6) ?
    Pt3 Pt1 1_555 2.8360(10)
                           ?
    Pt3 Pt2 1_565 2.8874(5) ?
    Pt3 Pt2 1_555 2.8874(5) y
    Mo1 Si4 1_555 2.535(2) y
    Mo1 Si4 1_565 2.537(2) ?
    Mo1 Si4 6_567 2.535(2) ?
    Mo1 Si4 6_557 2.535(2) ?
    Mo1 Si2 1_445 2.558(2) ?
    Mo1 Si2 1_455 2.558(2) ?
    Mo1 Si1 1_455 2.602(3) ?
    Mo1 Pt2 6_557 2.9256(10) ?
    Mo1 Pt2 1_555 2.9290(10)
                           ?
    Mo1 Pt2 1_455 2.9331(10) y
    Si1 Pt2 1_655 2.387(3) y
    Si1 Pt1 1_545 2.460(2) ?
    Si1 Pt1 1_555 2.460(2) ?
    Si1 Mo1 1_655 2.602(3) ?
    Si1 Pt3 1_655 2.699(2) ?
    Si1 Pt3 1_645 2.699(2) ?
    Si1 Si2 1_545 2.711(3) ?
    Si1 Si2 . 2.711(3) y
    Si2 Pt3 1_555 2.466(3) y
    Si2 Pt2 1_565 2.536(2) ?
    Si2 Pt2 1_555 2.536(2) ?
    Si2 Mo1 1_665 2.558(2) ?
    Si2 Mo1 1_655 2.558(2) ?
    Si2 Pt1 1_555 2.579(3) ?
    Si2 Si1 1_565 2.711(3) ?
    Si2 Si1 1_555 2.711(3) y
    Si3 Pt1 1_545 2.590(2) y
    Si3 Pt1 1_555 2.590(2) ?
    SI3 Pt3 1_555 2.405(2) ?
    Si3 Pt3 1_545 2.405(2) ?
    Si3 Pt1 5_656 2.406(3) ?
    Si3 Pt3 5_556 2.506(3) ?
    Si3 Si3 5_546 2.807(5) ?
    Si3 Si3 5_556 2.807(5) y
    Si4 Pt2 1_545 2.407(2) y
    Si4 Pt2 1_555 2.407(2) ?
    Si4 Mo1 6_657 2.535(2) ?
    Si4 Mo1 6_647 2.535(2) ?
    Si4 Mo1 1_545 2.537(2) ?
    Si4 Mo1 1_555 2.536(2) ?
    Si4 Si4 6_657 3.012(5) ?
    Si4 Si4 6_557 3.012(5) y
loop_
    _geom_angle_atom_site_label_1
    _geom_angle_atom_site_label_2
    _geom_angle_atom_site_label_3
    _geom_angle_site_symmetry_1
    _geom_angle_site_symmetry_3
    _geom_angle
    _geom_angle_publ_flag
    Si3 Pt1 Si1 5_656 . 98.99(9) ?
    Si3 Pt1 Si1 5_656 1_565 98.99(9) ?
    Si1 Pt1 Si1 . 1_565 90.54(10) ?
    Si3 Pt1 Si2 5_656 . 155.99(10) ?
    Si1 Pt1 Si2 . . 65.04(8) ?
    Si1 Pt1 Si2 1_565 . 65.04(8) ?
    Si3 Pt1 Si3 5_656 . 108.80(8) ?
    Si1 Pt1 Si3 . . 85.75(8) ?
    Si1 Pt1 Si3 1_565 . 152.21(10) ?
    Si2 Pt1 Si3 . . 88.61(8) ?
    Si3 Pt1 Si3 5_656 1_565 108.80(8) ?
    Si1 Pt1 Si3 . 1_565 152.21(10) ?
    Si1 Pt1 Si3 1_565 1_565 85.75(8) ?
    Si2 Pt1 Si3 . 1_565 88.61(8) ?
    Si3 Pt1 Si3 . 1_565 84.88(9) ?
    Si3 Pt1 Pt3 5_656 1_655 56.52(7) ?
    Si1 Pt1 Pt3 . 1_655 60.91(7) ?
    Si1 Pt1 Pt3 1_565 1_655 60.91(7) ?
    Si2 Pt1 Pt3 . 1_655 99.47(7) ?
    Si3 Pt1 Pt3 . 1_655 137.02(5) ?
    Si3 Pt1 Pt3 1_565 1_655 137.02(5) ?
    Si3 Pt1 Pt3 5_656 . 150.09(8) ?
    Si1 Pt1 Pt3 . . 101.93(7) ?
    Si1 Pt1 Pt3 1_565 . 101.93(7) ?
    Si2 Pt1 Pt3 . . 53.91(7) ?
    Si3 Pt1 Pt3 . . 52.39(6) ?
    Si3 Pt1 Pt3 1_565 . 52.39(6) ?
    Pt3 Pt1 Pt3 1_655 . 153.38(2) ?
    Si3 Pt1 Pt1 5_656 5_656 57.34(5) ?
    Si1 Pt1 Pt1 . 5_656 93.62(5) ?
    Si1 Pt1 Pt1 1_565 5_656 156.33(7) ?
    Si2 Pt1 Pt1 . 5_656 137.15(4) ?
    Si3 Pt1 Pt1 . 5_656 51.45(7) ?
    Si3 Pt1 Pt1 1_565 5_656 100.77(6) ?
    Pt3 Pt1 Pt1 1_655 5_656 101.239(19) ?
    Pt3 Pt1 Pt1 . 5_656 99.983(19) ?
    Si3 Pt1 Pt1 5_656 5_666 57.34(5) ?
    Si1 Pt1 Pt1 . 5_666 156.33(7) ?
    Si1 Pt1 Pt1 1_565 5_666 93.62(5) ?
    Si2 Pt1 Pt1 . 5_666 137.15(4) ?
    Si3 Pt1 Pt1 . 5_666 100.77(6) ?
    Si3 Pt1 Pt1 1_565 5_666 51.45(7) ?
    Pt3 Pt1 Pt1 1_655 5_666 101.239(19) ?
    Pt3 Pt1 Pt1 . 5_666 99.983(19) ?
    Pt1 Pt1 Pt1 5_656 5_666 73.760(19) ?
    Si1 Pt2 Si4 1_455 1_565 91.76(9) ?
    Si1 Pt2 Si4 1_455 . 91.76(9) ?
    Si4 Pt2 Si4 1_565 . 93.12(11) ?
    Si1 Pt2 Si2 1_455 . 114.06(8) ?
    Si4 Pt2 Si2 1_565 . 84.19(8) ?
    Si4 Pt2 Si2 . . 154.07(10) ?
    Si1 Pt2 Si2 1_455 1_545 114.06(8) ?
    Si4 Pt2 Si2 1_565 1_545 154.07(10) ?
    Si4 Pt2 Si2 . 1_545 84.19(8) ?
    Si2 Pt2 Si2 . 1_545 87.10(10) ?
    Si1 Pt2 Pt3 1_455 1_545 60.68(5) ?
    Si4 Pt2 Pt3 1_565 1_545 152.32(7) ?
    Si4 Pt2 Pt3 . 1_545 90.38(6) ?
    Si2 Pt2 Pt3 . 1_545 103.92(6) ?
    Si2 Pt2 Pt3 1_545 1_545 53.60(6) ?
    Si1 Pt2 Pt3 1_455 . 60.68(5) ?
    Si4 Pt2 Pt3 1_565 . 90.38(6) ?
    Si4 Pt2 Pt3 . . 152.32(7) ?
    Si2 Pt2 Pt3 . . 53.60(6) ?
    Si2 Pt2 Pt3 1_545 . 103.93(6) ?
    Pt3 Pt2 Pt3 1_545 . 74.490(14) ?
    Si1 Pt2 Mo1 1_455 6_657 127.65(7) ?
    Si4 Pt2 Mo1 1_565 6_657 55.76(6) ?
    Si4 Pt2 Mo1 . 6_657 55.76(6) ?
    Si2 Pt2 Mo1 . 6_657 103.02(7) ?
    Si2 Pt2 Mo1 1_545 6_657 103.02(7) ?
    Pt3 Pt2 Mo1 1_545 6_657 142.754(7) ?
    Pt3 Pt2 Mo1 . 6_657 142.754(7) ?
    Si1 Pt2 Mo1 1_455 . 57.54(7) ?
    Si4 Pt2 Mo1 1_565 . 55.73(7) ?
    Si4 Pt2 Mo1 . . 55.73(7) ?
    Si2 Pt2 Mo1 . . 136.42(5) ?
    Si2 Pt2 Mo1 1_545 . 136.42(5) ?
    Pt3 Pt2 Mo1 1_545 . 105.463(19) ?
    Pt3 Pt2 Mo1 . . 105.463(19) ?
    Mo1 Pt2 Mo1 6_657 . 70.12(2) ?
    Si1 Pt2 Mo1 1_455 1_655 162.29(8) ?
    Si4 Pt2 Mo1 1_565 1_655 100.36(8) ?
    Si4 Pt2 Mo1 . 1_655 100.36(8) ?
    Si2 Pt2 Mo1 . 1_655 55.20(6) ?
    Si2 Pt2 Mo1 1_545 1_655 55.20(6) ?
    Pt3 Pt2 Mo1 1_545 1_655 105.996(19) ?
    Pt3 Pt2 Mo1 . 1_655 105.996(19) ?
    Mo1 Pt2 Mo1 6_657 1_655 70.06(2) ?
    Mo1 Pt2 Mo1 . 1_655 140.18(4) ?
    Si3 Pt3 Si3 . 1_565 93.20(11) ?
    Si3 Pt3 Si2 . . 95.67(9) ?
    Si3 Pt3 Si2 1_565 . 95.67(9) ?
    Si3 Pt3 Si3 . 5_556 69.67(9) ?
    Si3 Pt3 Si3 1_565 5_556 69.67(9) ?
    Si2 Pt3 Si3 . 5_556 157.89(10) ?
    Si3 Pt3 Si1 . 1_455 89.11(7) ?
    Si3 Pt3 Si1 1_565 1_455 157.71(9) ?
    Si2 Pt3 Si1 . 1_455 106.16(8) ?
    Si3 Pt3 Si1 5_556 1_455 90.52(8) ?
    Si3 Pt3 Si1 . 1_465 157.72(9) ?
    Si3 Pt3 Si1 1_565 1_465 89.11(7) ?
    Si2 Pt3 Si1 . 1_465 106.16(8) ?
    Si3 Pt3 Si1 5_556 1_465 90.52(8) ?
    Si1 Pt3 Si1 1_455 1_465 80.71(9) ?
    Si3 Pt3 Pt1 . 1_455 105.46(7) ?
    Si3 Pt3 Pt1 1_565 1_455 105.46(7) ?
    Si2 Pt3 Pt1 . 1_455 148.91(8) ?
    Si3 Pt3 Pt1 5_556 1_455 53.20(7) ?
    Si1 Pt3 Pt1 1_455 1_455 52.79(6) ?
    Si1 Pt3 Pt1 1_465 1_455 52.79(6) ?
    Si3 Pt3 Pt1 . . 58.53(7) ?
    Si3 Pt3 Pt1 1_565 . 58.53(7) ?
    Si2 Pt3 Pt1 . . 57.71(7) ?
    Si3 Pt3 Pt1 5_556 . 100.18(7) ?
    Si1 Pt3 Pt1 1_455 . 138.45(5) ?
    Si1 Pt3 Pt1 1_465 . 138.45(5) ?
    Pt1 Pt3 Pt1 1_455 . 153.38(2) ?
    Si3 Pt3 Pt2 . 1_565 151.56(8) ?
    Si3 Pt3 Pt2 1_565 1_565 89.99(6) ?
    Si2 Pt3 Pt2 . 1_565 55.90(5) ?
    Si3 Pt3 Pt2 5_556 1_565 137.07(3) ?
    Si1 Pt3 Pt2 1_455 1_565 98.46(5) ?
    Si1 Pt3 Pt2 1_465 1_565 50.46(6) ?
    Pt1 Pt3 Pt2 1_455 1_565 100.856(15) ?
    Pt1 Pt3 Pt2 . 1_565 100.265(15) ?
    Si3 Pt3 Pt2 . . 89.99(6) ?
    Si3 Pt3 Pt2 1_565 . 151.57(8) ?
    Si2 Pt3 Pt2 . . 55.90(5) ?
    Si3 Pt3 Pt2 5_556 . 137.07(3) ?
    Si1 Pt3 Pt2 1_455 . 50.46(6) ?
    Si1 Pt3 Pt2 1_465 . 98.46(5) ?
    Pt1 Pt3 Pt2 1_455 . 100.855(15) ?
    Pt1 Pt3 Pt2 . . 100.265(15) ?
    Pt2 Pt3 Pt2 1_565 . 74.490(14) ?
    Si4 Mo1 Si4 6_567 6_557 87.14(10) ?
    Si4 Mo1 Si4 6_567 1_565 72.85(5) ?
    Si4 Mo1 Si4 6_557 1_565 130.91(7) ?
    Si4 Mo1 Si4 6_567 . 130.91(6) ?
    Si4 Mo1 Si4 6_557 . 72.85(5) ?
    Si4 Mo1 Si4 1_565 . 87.10(10) ?
    Si4 Mo1 Si2 6_567 1_445 134.65(10) ?
    Si4 Mo1 Si2 6_557 1_445 76.18(8) ?
    Si4 Mo1 Si2 1_565 1_445 146.93(10) ?
    Si4 Mo1 Si2 . 1_445 84.07(8) ?
    Si4 Mo1 Si2 6_567 1_455 76.18(8) ?
    Si4 Mo1 Si2 6_557 1_455 134.65(10) ?
    Si4 Mo1 Si2 1_565 1_455 84.07(8) ?
    Si4 Mo1 Si2 . 1_455 146.93(10) ?
    Si2 Mo1 Si2 1_445 1_455 86.18(9) ?
    Si4 Mo1 Si1 6_567 1_455 135.16(5) ?
    Si4 Mo1 Si1 6_557 1_455 135.16(5) ?
    Si4 Mo1 Si1 1_565 1_455 84.07(9) ?
    Si4 Mo1 Si1 . 1_455 84.08(9) ?
    Si2 Mo1 Si1 1_445 1_455 63.37(8) ?
    Si2 Mo1 Si1 1_455 1_455 63.37(8) ?
    Si4 Mo1 Pt2 6_567 6_557 51.70(6) ?
    Si4 Mo1 Pt2 6_557 6_557 51.70(6) ?
    Si4 Mo1 Pt2 1_565 6_557 81.95(7) ?
    Si4 Mo1 Pt2 . 6_557 81.94(7) ?
    Si2 Mo1 Pt2 1_445 6_557 127.87(6) ?
    Si2 Mo1 Pt2 1_455 6_557 127.87(6) ?
    Si1 Mo1 Pt2 1_455 6_557 160.67(8) ?
    Si4 Mo1 Pt2 6_567 . 124.35(7) ?
    Si4 Mo1 Pt2 6_557 . 124.35(7) ?
    Si4 Mo1 Pt2 1_565 . 51.64(6) ?
    Si4 Mo1 Pt2 . . 51.64(6) ?
    Si2 Mo1 Pt2 1_445 . 99.35(7) ?
    Si2 Mo1 Pt2 1_455 . 99.35(7) ?
    Si1 Mo1 Pt2 1_455 . 50.71(7) ?
    Pt2 Mo1 Pt2 6_557 . 109.96(3) ?
    Si4 Mo1 Pt2 6_567 1_455 81.81(7) ?
    Si4 Mo1 Pt2 6_557 1_455 81.81(7) ?
    Si4 Mo1 Pt2 1_565 1_455 135.76(5) ?
    Si4 Mo1 Pt2 . 1_455 135.76(5) ?
    Si2 Mo1 Pt2 1_445 1_455 54.50(6) ?
    Si2 Mo1 Pt2 1_455 1_455 54.50(6) ?
    Si1 Mo1 Pt2 1_455 1_455 89.47(7) ?
    Pt2 Mo1 Pt2 6_557 1_455 109.86(3) ?
    Pt2 Mo1 Pt2 . 1_455 140.18(4) ?
    Pt2 Si1 Pt1 1_655 . 130.73(7) ?
    Pt2 Si1 Pt1 1_655 1_545 130.73(7) ?
    Pt1 Si1 Pt1 . 1_545 90.54(10) ?
    Pt2 Si1 Mo1 1_655 1_655 71.76(8) ?
    Pt1 Si1 Mo1 . 1_655 117.05(9) ?
    Pt1 Si1 Mo1 1_545 1_655 117.05(9) ?
    Pt2 Si1 Pt3 1_655 1_655 68.87(7) ?
    Pt1 Si1 Pt3 . 1_655 66.30(4) ?
    Pt1 Si1 Pt3 1_545 1_655 121.20(11) ?
    Mo1 Si1 Pt3 1_655 1_655 121.65(8) ?
    Pt2 Si1 Pt3 1_655 1_645 68.87(7) ?
    Pt1 Si1 Pt3 . 1_645 121.20(11) ?
    Pt1 Si1 Pt3 1_545 1_645 66.30(4) ?
    Mo1 Si1 Pt3 1_655 1_645 121.65(8) ?
    Pt3 Si1 Pt3 1_655 1_645 80.71(9) ?
    Pt2 Si1 Si2 1_655 . 110.40(11) ?
    Pt1 Si1 Si2 . . 59.61(7) ?
    Pt1 Si1 Si2 1_545 . 114.21(13) ?
    Mo1 Si1 Si2 1_655 . 57.52(8) ?
    Pt3 Si1 Si2 1_655 . 99.50(4) ?
    Pt3 Si1 Si2 1_645 . 179.13(14) ?
    Pt2 Si1 Si2 1_655 1_545 110.40(11) ?
    Pt1 Si1 Si2 . 1_545 114.21(13) ?
    Pt1 Si1 Si2 1_545 1_545 59.61(7) ?
    Mo1 Si1 Si2 1_655 1_545 57.52(8) ?
    Pt3 Si1 Si2 1_655 1_545 179.13(14) ?
    Pt3 Si1 Si2 1_645 1_545 99.50(4) ?
    Si2 Si1 Si2 . 1_545 80.27(12) ?
    Pt3 Si2 Pt2 . 1_565 70.50(7) ?
    Pt3 Si2 Pt2 . . 70.50(7) ?
    Pt2 Si2 Pt2 1_565 . 87.10(10) ?
    Pt3 Si2 Mo1 . 1_665 135.41(6) ?
    Pt2 Si2 Mo1 1_565 1_665 70.30(5) ?
    Pt2 Si2 Mo1 . 1_665 127.17(12) ?
    Pt3 Si2 Mo1 . 1_655 135.41(6) ?
    Pt2 Si2 Mo1 1_565 1_655 127.17(12) ?
    Pt2 Si2 Mo1 . 1_655 70.30(5) ?
    Mo1 Si2 Mo1 1_665 1_655 86.17(9) ?
    Pt3 Si2 Pt1 . . 68.37(8) ?
    Pt2 Si2 Pt1 1_565 . 118.36(8) ?
    Pt2 Si2 Pt1 . . 118.36(8) ?
    Mo1 Si2 Pt1 1_665 . 114.39(9) ?
    Mo1 Si2 Pt1 1_655 . 114.39(9) ?
    Pt3 Si2 Si1 . 1_565 105.40(11) ?
    Pt2 Si2 Si1 1_565 1_565 96.07(4) ?
    Pt2 Si2 Si1 . 1_565 173.71(13) ?
    Mo1 Si2 Si1 1_665 1_565 59.11(7) ?
    Mo1 Si2 Si1 1_655 1_565 111.55(13) ?
    Pt1 Si2 Si1 . 1_565 55.35(8) ?
    Pt3 Si2 Si1 . . 105.40(11) ?
    Pt2 Si2 Si1 1_565 . 173.71(13) ?
    Pt2 Si2 Si1 . . 96.07(4) ?
    Mo1 Si2 Si1 1_665 . 111.55(13) ?
    Mo1 Si2 Si1 1_655 . 59.11(7) ?
    Pt1 Si2 Si1 . . 55.35(8) ?
    Si1 Si2 Si1 1_565 . 80.27(12) ?
    Pt3 Si3 Pt3 . 1_545 93.20(11) ?
    Pt3 Si3 Pt1 . 5_656 132.47(6) ?
    Pt3 Si3 Pt1 1_545 5_656 132.47(6) ?
    Pt3 Si3 Pt3 . 5_556 110.33(9) ?
    Pt3 Si3 Pt3 1_545 5_556 110.33(9) ?
    Pt1 Si3 Pt3 5_656 5_556 70.27(8) ?
    Pt3 Si3 Pt1 . 1_545 128.58(13) ?
    Pt3 Si3 Pt1 1_545 1_545 69.08(4) ?
    Pt1 Si3 Pt1 5_656 1_545 71.20(7) ?
    Pt3 Si3 Pt1 5_556 1_545 121.08(9) ?
    Pt3 Si3 Pt1 . . 69.08(4) ?
    Pt3 Si3 Pt1 1_545 . 128.58(13) ?
    Pt1 Si3 Pt1 5_656 . 71.20(7) ?
    Pt3 Si3 Pt1 5_556 . 121.08(9) ?
    Pt1 Si3 Pt1 1_545 . 84.88(9) ?
    Pt3 Si3 Si3 . 5_546 110.98(16) ?
    Pt3 Si3 Si3 1_545 5_546 56.86(7) ?
    Pt1 Si3 Si3 5_656 5_546 106.10(14) ?
    Pt3 Si3 Si3 5_556 5_546 53.47(10) ?
    Pt1 Si3 Si3 1_545 5_546 98.92(3) ?
    Pt1 Si3 Si3 . 5_546 174.46(16) ?
    Pt3 Si3 Si3 . 5_556 56.86(7) ?
    Pt3 Si3 Si3 1_545 5_556 110.98(16) ?
    Pt1 Si3 Si3 5_656 5_556 106.10(14) ?
    Pt3 Si3 Si3 5_556 5_556 53.47(10) ?
    Pt1 Si3 Si3 1_545 5_556 174.46(16) ?
    Pt1 Si3 Si3 . 5_556 98.92(3) ?
    Si3 Si3 Si3 5_546 5_556 77.02(16) ?
    Pt2 Si4 Pt2 . 1_545 93.11(11) ?
    Pt2 Si4 Mo1 . 6_657 72.54(5) ?
    Pt2 Si4 Mo1 1_545 6_657 134.49(14) ?
    Pt2 Si4 Mo1 . 6_647 134.49(14) ?
    Pt2 Si4 Mo1 1_545 6_647 72.54(5) ?
    Mo1 Si4 Mo1 6_657 6_647 87.14(10) ?
    Pt2 Si4 Mo1 . 1_545 134.58(13) ?
    Pt2 Si4 Mo1 1_545 1_545 72.63(4) ?
    Mo1 Si4 Mo1 6_657 1_545 146.00(13) ?
    Mo1 Si4 Mo1 6_647 1_545 83.07(4) ?
    Pt2 Si4 Mo1 . . 72.63(4) ?
    Pt2 Si4 Mo1 1_545 . 134.58(13) ?
    Mo1 Si4 Mo1 6_657 . 83.07(4) ?
    Mo1 Si4 Mo1 6_647 . 146.01(13) ?
    Mo1 Si4 Mo1 1_545 . 87.10(10) ?
_iucr_refine_instructions_details
;
# INSERT FINAL SHELXL .INS FILE HERE
TITL pnma in Pnma
CELL 0.71073   5.5121   3.4951  24.3078  90.000  90.000  90.000
ZERR    4.00   0.0002   0.0001   0.0007   0.000   0.000   0.000
LATT  1
SYMM 0.5-X, -Y, 0.5+Z
SYMM -X, 0.5+Y, -Z
SYMM 0.5+X, 0.5-Y, 0.5-Z
SFAC SI MO Pt
UNIT 16 4 12
TEMP 23.650
SIZE 0.029 0.031 0.121
L.S. 4
BOND
CONN 20. 3.0  SI4
FMAP 2
PLAN 10
ACTA
WGHT    0.006900   14.467300
EXTI    0.001292
FVAR       0.04307
PT1   3    0.502853    0.250000    0.547907    10.50000    0.00828    0.00729 =
         0.00793    0.00000    0.00011    0.00000
PT2   3    0.004682   -0.250000    0.669289    10.50000    0.00733    0.00574 =
         0.00759    0.00000    0.00034    0.00000
PT3   3    0.002101    0.250000    0.574730    10.50000    0.00835    0.00728 =
         0.00787    0.00000   -0.00006    0.00000
MO1   2   -0.494967   -0.250000    0.710354    10.50000    0.00680    0.00436 =
         0.00572    0.00000    0.00031    0.00000
SI1   1    0.661630   -0.250000    0.609350    10.50000    0.00862    0.00631 =
         0.00638    0.00000   -0.00060    0.00000
SI2   1    0.321566    0.250000    0.645727    10.50000    0.00920    0.00552 =
         0.00684    0.00000   -0.00207    0.00000
SI3   1    0.178974   -0.250000    0.519840    10.50000    0.00896    0.00625 =
         0.00752    0.00000    0.00045    0.00000
SI4   1   -0.167772   -0.750000    0.725025    10.50000    0.00985    0.00330 =
         0.00822    0.00000   -0.00059    0.00000
HKLF 4
REM  pnma in Pnma
REM R1 =  0.0285 for    955 Fo > 4sig(Fo)  and  0.0315 for all   1060 data
REM     50 parameters refined using      0 restraints
END
WGHT      0.0068     14.4752
REM Highest difference peak  2.161,  deepest hole -3.815,  1-sigma level  0.622
Q1    1  -0.0671 -0.0679  0.6670  11.00000  0.05    2.16
Q2    1   0.4251  0.0842  0.5474  11.00000  0.05    2.09
Q3    1   0.0966 -0.0525  0.6680  11.00000  0.05    2.00
Q4    1   0.0892  0.0470  0.5772  11.00000  0.05    1.97
Q5    1   0.5864  0.0705  0.5472  11.00000  0.05    1.92
Q6    1  -0.0724  0.0709  0.5764  11.00000  0.05    1.88
Q7    1  -0.3738 -0.0143  0.7175  11.00000  0.05    1.79
Q8    1  -0.0359  0.0371  0.6097  11.00000  0.05    1.65
Q9    1   0.4934  0.0418  0.5137  11.00000  0.05    1.59
Q10   1   0.1172 -0.0116  0.6873  11.00000  0.05    1.50
;
