# Supplementary material for: Redetermination of MoPt3Si4 from single-crystal data
Source: Acta Crystallogr Sect E Struct Rep Online. 2011 Jan 22;67(Pt 2):i20. doi: 10.1107/S1600536810054425 (PMC3051478; doi:10.1107/S1600536810054425)
Supplement: Supplementary file 2 [file e-67-00i20-Isup2.hkl]

#
# h,k,l, Fc-squared, Fo-squared, sigma(Fo-squared) and status flag
#
data_I
_shelx_title ' pnma in Pnma'
_shelx_refln_list_code          4
_shelx_F_calc_maximum      907.92
_exptl_crystal_F_000      1328.00
_reflns_d_resolution_high  0.6401
 
loop_
 _symmetry_equiv_pos_as_xyz
 'x, y, z'
 '-x+1/2, -y, z+1/2'
 '-x, y+1/2, -z'
 'x+1/2, -y+1/2, -z+1/2'
 '-x, -y, -z'
 'x-1/2, y, -z-1/2'
 'x, -y-1/2, z'
 '-x-1/2, y-1/2, z-1/2'
 
_cell_length_a     5.5121
_cell_length_b     3.4951
_cell_length_c    24.3078
_cell_angle_alpha  90.000
_cell_angle_beta   90.000
_cell_angle_gamma  90.000
 
_shelx_F_squared_multiplier     1.000
 
loop_
 _refln_index_h
 _refln_index_k
 _refln_index_l
 _refln_F_squared_calc
 _refln_F_squared_meas
 _refln_F_squared_sigma
 _refln_observed_status
   2   0   0   676241.94   645651.06  22372.81 o
   4   0   0   400620.31   376501.69  20133.86 o
   6   0   0   315001.69   296630.38   8316.60 o
   8   0   0   101726.51    99564.66   4780.43 o
   2   1   0    15649.16    15561.90    221.44 o
   4   1   0     7509.45     7403.12    225.60 o
   6   1   0      597.32      579.95     54.95 o
   8   1   0     1738.32     1849.70    347.87 o
   0   2   0   824319.75   715408.88  16564.31 o
   2   2   0   417854.97   405725.28   5804.76 o
   4   2   0   289946.22   292246.03   5774.86 o
   6   2   0   247315.63   255150.45   6511.17 o
   8   2   0    84393.48    84835.20   3888.59 o
   2   3   0     7100.87     6746.22    141.75 o
   4   3   0     3872.07     3954.13    144.23 o
   6   3   0      379.43      400.60    106.61 o
   0   4   0   320084.75   306586.44   7403.62 o
   2   4   0   179689.86   176918.53   3049.47 o
   4   4   0   143748.64   140571.98   3517.19 o
   2   5   0     2290.38     3266.69    165.84 o
   1   0   1     6197.86     6144.83     90.71 o
   2   0   1       27.12       47.47      9.02 o
   3   0   1     6044.97     5904.05    119.57 o
   4   0   1     4610.77     4236.05    101.39 o
   5   0   1     3069.22     2862.61     82.76 o
   6   0   1     1251.27     1124.17     67.40 o
   7   0   1      996.82     1179.65     77.99 o
   8   0   1     1333.87     1177.18    121.85 o
   0   1   1    15139.67    14249.32    211.47 o
   1   1   1        9.22        2.32      4.90 o
   2   1   1    27722.41    27194.31    267.92 o
   3   1   1       26.79       21.64      8.69 o
   4   1   1    12843.51    12647.47    210.52 o
   5   1   1      451.53      434.54     33.50 o
   6   1   1     3792.59     3755.89    110.18 o
   7   1   1      162.58      172.06     30.62 o
   8   1   1     4662.09     4747.86    170.55 o
   1   2   1     3940.18     3953.22     50.21 o
   3   2   1     4250.65     4334.53     61.88 o
   4   2   1     3357.21     3392.61    108.41 o
   5   2   1     2374.25     2396.55     74.04 o
   6   2   1     1017.54     3827.50    258.84 o
   7   2   1      840.48     1065.23     77.98 o
   8   2   1     1109.88     1325.26    120.38 o
   0   3   1     6097.86     6430.73    138.88 o
   1   3   1        2.81       15.37     14.40 o
   2   3   1    13119.24    13512.29    227.60 o
   3   3   1       16.33       21.80     17.50 o
   4   3   1     7809.10     7938.91    157.76 o
   5   3   1      261.59      205.17     40.75 o
   6   3   1     2776.32     2945.16    156.09 o
   7   3   1      110.96      105.10     78.60 o
   1   4   1     1755.00     2042.12     57.29 o
   2   4   1        8.33       33.23     25.28 o
   3   4   1     1996.63     2329.31     83.28 o
   4   4   1     1598.84     1609.16     88.00 o
   5   4   1     1271.20     1313.19    228.06 o
   0   5   1     2984.64     3203.47    149.04 o
   1   5   1        0.59       97.07     49.34 o
   2   5   1     5927.30     5934.14    154.47 o
   3   5   1        9.31      -18.01     47.11 o
   0   0   2    16624.62    14876.96    493.65 o
   1   0   2       22.25       34.62      6.82 o
   2   0   2    13873.65    14005.49    200.18 o
   3   0   2        5.30       24.55     10.43 o
   4   0   2     9847.15     9827.33    198.05 o
   5   0   2      650.89      637.08     41.50 o
   6   0   2     4607.88     4562.03    139.30 o
   7   0   2      373.51      354.41     48.41 o
   8   0   2     2222.50     2313.31    152.57 o
   1   1   2     8840.24     8846.44     85.13 o
   2   1   2      788.08      814.60     18.65 o
   3   1   2     7524.04     7465.93     93.22 o
   4   1   2     1488.77     1398.37     39.49 o
   5   1   2     5490.83     5713.58    106.51 o
   6   1   2     1431.09     1506.29     57.15 o
   7   1   2     1346.29     1454.48     63.74 o
   8   1   2     1922.65     1845.40    109.55 o
   0   2   2    10432.53    10162.88    148.43 o
   1   2   2       13.90      114.48     14.43 o
   2   2   2     9177.38     9029.47    104.68 o
   3   2   2        5.09      131.14     21.32 o
   4   2   2     7046.18     7060.48    122.55 o
   5   2   2      490.64      626.29     44.48 o
   6   2   2     3450.13     3480.01     94.47 o
   7   2   2      301.10      457.05     76.97 o
   1   3   2     4532.63     4447.24     70.42 o
   2   3   2      397.92      450.50     25.31 o
   3   3   2     4282.78     4212.89     82.88 o
   4   3   2      813.26      912.18     49.60 o
   5   3   2     3435.69     3489.95    111.13 o
   6   3   2      951.81     1009.07     82.00 o
   7   3   2     1003.83     1170.85    107.84 o
   0   4   2     3754.35     3969.35    202.46 o
   1   4   2        5.87       34.52     22.30 o
   2   4   2     3623.43     3963.36    179.09 o
   3   4   2        4.72       23.83     29.95 o
   4   4   2     3021.92     3591.42    247.69 o
   5   4   2      239.53      268.78     79.64 o
   1   5   2     1977.88     2232.96     97.51 o
   2   5   2      179.18      410.00     65.02 o
   3   5   2     1938.91     2243.99    112.63 o
   1   0   3    78970.57    82549.83   1084.66 o
   2   0   3     4421.39     4353.13     69.73 o
   3   0   3    98817.78    96850.73   1552.38 o
   4   0   3      874.97      859.86     42.99 o
   5   0   3    25819.67    24786.74    483.98 o
   6   0   3      111.15      112.44     32.69 o
   7   0   3    19080.79    18591.97    493.60 o
   8   0   3      902.51      796.21    100.99 o
   0   1   3   267969.63   274959.94   4828.74 o
   1   1   3     4125.50     4192.36     43.92 o
   2   1   3   301504.13   309145.88   3270.40 o
   3   1   3      322.76      316.13     15.73 o
   4   1   3   179032.11   181867.20   2097.22 o
   5   1   3     1278.12     1287.10     45.12 o
   6   1   3    68887.83    68718.68   1030.51 o
   7   1   3      311.17      335.62     36.06 o
   8   1   3    47640.76    46088.64   1143.20 o
   1   2   3    49539.02    49038.86    478.76 o
   2   2   3     2620.74     2707.78     41.81 o
   3   2   3    68307.37    69235.74    717.44 o
   4   2   3      630.78      796.19     34.32 o
   5   2   3    20125.76    20267.11    322.63 o
   6   2   3       86.99      112.34     36.29 o
   7   2   3    15554.60    16172.01    379.98 o
   0   3   3   112181.59   110042.67   1893.20 o
   1   3   3     1570.73     1642.27     39.08 o
   2   3   3   141353.59   138644.84   1692.07 o
   3   3   3      170.48      177.58     24.08 o
   4   3   3   100979.80    99207.21   1312.14 o
   5   3   3      703.03      751.25     56.84 o
   6   3   3    44779.64    45638.07    975.73 o
   7   3   3      162.87      302.51     71.46 o
   1   4   3    21350.59    21750.26    293.35 o
   2   4   3     1017.68     1188.25     49.08 o
   3   4   3    30534.10    29871.01    443.90 o
   4   4   3      260.77      273.11     45.90 o
   5   4   3    11091.87    11259.40    431.75 o
   0   5   3    43891.36    45988.97   1057.66 o
   1   5   3      442.87      615.37     58.90 o
   2   5   3    55416.87    56026.01   1003.87 o
   3   5   3       62.37       49.85     48.71 o
   0   0   4     1441.19      950.24     43.92 o
   1   0   4        8.23      -48.65     48.65 o
   2   0   4     1088.09      911.70     35.47 o
   3   0   4      187.13      862.44    197.85 o
   4   0   4      528.63      507.64     40.55 o
   5   0   4      347.89      354.13     33.77 o
   6   0   4      565.36      571.37     49.57 o
   7   0   4      184.33      159.50     41.45 o
   8   0   4      339.75      284.02     74.27 o
   1   1   4    16784.81    16460.28    155.60 o
   2   1   4       58.89     2413.50    222.55 o
   3   1   4    13954.66    13597.17    170.49 o
   4   1   4       25.34     2274.04    340.81 o
   5   1   4     7156.24     7096.46    122.22 o
   6   1   4        6.74      406.32    142.86 o
   7   1   4     4229.90     4144.22    104.16 o
   8   1   4       80.93      314.69     54.13 o
   0   2   4     1087.34     1022.34     32.64 o
   1   2   4        3.01      277.17     21.18 o
   2   2   4      861.84      838.26     23.96 o
   3   2   4      133.71      530.93     55.68 o
   4   2   4      433.12      555.96     29.54 o
   5   2   4      271.17      368.04     31.50 o
   6   2   4      445.43      515.91     45.71 o
   7   2   4      151.53      134.72     59.47 o
   1   3   4     8615.08     8510.47    117.16 o
   3   3   4     7931.89     7669.48    123.89 o
   4   3   4       18.22      419.52     54.65 o
   5   3   4     4513.72     4578.00    121.43 o
   6   3   4        5.88      208.12     52.13 o
   7   3   4     2891.84     3214.84    175.92 o
   0   4   4      495.80      626.85     48.68 o
   1   4   4        1.94       81.16     23.56 o
   2   4   4      441.95      500.84     37.08 o
   3   4   4       62.02      136.20     31.48 o
   4   4   4      254.24      339.55     46.02 o
   5   4   4      145.71       86.89     63.13 o
   1   5   4     3553.15     3620.28    116.83 o
   2   5   4        5.36      357.30     57.64 o
   3   5   4     3477.32     3636.34    131.43 o
   1   0   5    16817.08    17292.52    318.13 o
   2   0   5      316.52      320.60     18.96 o
   3   0   5    49556.25    46209.12    727.38 o
   4   0   5      157.63      157.91     19.16 o
   5   0   5     4672.28     4833.99    125.00 o
   6   0   5      398.02      434.71     43.60 o
   7   0   5     3378.83     3292.02    126.59 o
   8   0   5       14.38        2.42     55.17 o
   0   1   5   364010.00   374068.06   6056.48 o
   1   1   5     8219.72     8067.60     84.46 o
   2   1   5   330937.59   347181.66   3773.56 o
   3   1   5       25.02       12.86      9.41 o
   4   1   5   186871.97   194761.39   2575.68 o
   5   1   5     1242.99     1389.13     45.93 o
   6   1   5   100433.09    99817.99   1543.49 o
   7   1   5     1934.12     1884.84     70.67 o
   8   1   5    59729.43    59522.03   1456.53 o
   1   2   5     9248.16     9268.66    105.54 o
   2   2   5      181.43      152.49     12.88 o
   3   2   5    32951.02    33277.89    363.88 o
   4   2   5      110.14      155.68     21.20 o
   5   2   5     3606.57     3751.06     88.46 o
   6   2   5      295.33      327.33     40.89 o
   7   2   5     2763.34     2684.62    121.04 o
   0   3   5   162378.33   159291.64   2575.26 o
   1   3   5     3465.17     3274.75     57.08 o
   2   3   5   162032.94   161503.11   1962.65 o
   3   3   5       15.90       39.33     20.59 o
   4   3   5   107479.34   105598.36   1448.12 o
   5   3   5      665.08      871.41     57.79 o
   6   3   5    65045.46    68015.74   1410.07 o
   7   3   5     1166.01     1426.69    144.67 o
   1   4   5     3635.75     4009.59     81.12 o
   2   4   5       59.74       58.28     25.83 o
   3   4   5    14062.63    13896.34    230.37 o
   4   4   5       38.30       65.95     38.67 o
   5   4   5     1997.03     2342.12    212.53 o
   0   5   5    63693.67    64269.25   1443.03 o
   1   5   5     1075.11     1227.54     73.13 o
   2   5   5    64455.05    64759.07   1151.25 o
   3   5   5        8.26       95.86     56.03 o
   0   0   6     2477.06     2191.82     51.36 o
   1   0   6       58.66       59.06      6.90 o
   2   0   6     4499.06     4378.30     70.33 o
   3   0   6      173.27      141.03     14.04 o
   4   0   6     1049.48     1104.03     42.32 o
   5   0   6      434.14      465.77     40.33 o
   6   0   6      668.16      763.99     54.50 o
   7   0   6      452.01      486.71     53.71 o
   8   0   6      849.13      971.70    112.43 o
   1   1   6     4897.76     5313.14     72.54 o
   2   1   6      604.17      577.35     15.48 o
   3   1   6     3802.24     3941.07     65.66 o
   4   1   6      461.07      466.25     22.10 o
   5   1   6     2142.35     2345.63    108.91 o
   6   1   6     2416.89     2293.07     67.34 o
   7   1   6     1476.47     1655.79     79.24 o
   8   1   6      956.94     1007.99     84.04 o
   0   2   6     1331.30     1293.83     48.89 o
   1   2   6       38.58       48.62      8.35 o
   2   2   6     2618.93     2679.44     42.74 o
   3   2   6      115.68      142.01     17.42 o
   4   2   6      678.80      705.34     33.53 o
   5   2   6      321.95      335.13     32.10 o
   6   2   6      483.27      855.91     83.82 o
   7   2   6      375.12      360.79     54.07 o
   1   3   6     2606.09     2766.72     58.10 o
   2   3   6      288.31      388.23     25.25 o
   3   3   6     2181.33     2315.32     95.34 o
   4   3   6      297.01      358.94     35.41 o
   5   3   6     1250.04     1534.00     72.82 o
   6   3   6     1515.16     1721.11    159.58 o
   7   3   6      932.49     1385.28    142.93 o
   0   4   6      391.98      477.32     48.07 o
   1   4   6       23.84       22.34     22.46 o
   2   4   6      838.66      936.48     47.24 o
   3   4   6       55.62       76.62     30.76 o
   4   4   6      228.94      286.23     43.04 o
   5   4   6      153.97       65.89     66.79 o
   1   5   6      915.91     1203.88     90.73 o
   2   5   6      106.71      476.70    117.89 o
   3   5   6      880.35     1081.63     91.07 o
   1   0   7     6524.87     6386.57     85.81 o
   2   0   7      431.34      426.40     17.99 o
   3   0   7    14979.93    14009.07    268.65 o
   4   0   7      695.56      598.05     31.39 o
   5   0   7     1780.92     1896.95    105.47 o
   6   0   7     1995.39     1813.79     82.79 o
   7   0   7     1314.36     1397.32     82.53 o
   8   0   7      963.63      598.06     91.27 o
   0   1   7     5923.11     5991.20     98.53 o
   1   1   7     1254.44     1202.34     19.69 o
   2   1   7     3519.72     3624.14     47.81 o
   3   1   7      405.16      430.81     17.65 o
   4   1   7     3336.19     3594.88     74.24 o
   5   1   7     2068.25     2052.15     55.91 o
   6   1   7     1589.47     1751.15     61.94 o
   7   1   7       49.80       74.90     28.91 o
   8   1   7      529.06      483.73     81.71 o
   1   2   7     3636.28     3593.46     47.21 o
   2   2   7      289.91      321.20     16.37 o
   3   2   7    10362.39    10398.82    138.62 o
   4   2   7      513.66      518.93     30.77 o
   5   2   7     1472.51     1711.47     67.60 o
   6   2   7     1570.31     1657.75     76.39 o
   7   2   7     1140.30     1292.79     83.99 o
   0   3   7     2970.32     3083.56     77.51 o
   1   3   7      584.11      617.84     27.57 o
   2   3   7     1964.04     2204.27     56.81 o
   3   3   7      219.17      236.76     30.52 o
   4   3   7     2122.10     2235.68     65.71 o
   5   3   7     1245.97     1333.43     78.73 o
   6   3   7     1174.93     1571.83    116.40 o
   7   3   7       43.67      129.41     78.24 o
   1   4   7     1714.24     1761.95     58.00 o
   2   4   7      139.12      163.12     30.35 o
   3   4   7     5100.49     4857.48    112.46 o
   4   4   7      264.51      193.64     40.52 o
   5   4   7      976.44     1219.05    138.62 o
   0   5   7     1474.42     1631.43    120.75 o
   1   5   7      188.92      237.79     46.34 o
   2   5   7     1043.76     1114.79     76.35 o
   3   5   7       95.47       11.84     54.42 o
   0   0   8   301551.03   295557.66   5087.99 o
   1   0   8    14539.13    14612.81    192.78 o
   2   0   8   358674.75   356630.97   5780.87 o
   3   0   8        0.40       48.92     11.76 o
   4   0   8   206530.86   204697.94   3322.34 o
   5   0   8     1740.79     1881.56     72.66 o
   6   0   8    81519.89    79012.90   1596.58 o
   7   0   8     3423.08     3278.95    142.64 o
   8   0   8    59773.20    59919.23   2072.56 o
   1   1   8   425382.16   429766.84   4563.95 o
   2   1   8     3112.26     3060.39     41.93 o
   3   1   8   159285.45   157845.08   1941.76 o
   4   1   8     2167.70     2155.81     46.97 o
   5   1   8   176660.95   174361.78   2447.63 o
   6   1   8       26.87       53.82     23.52 o
   7   1   8    83550.52    84230.59   1768.50 o
   8   1   8      230.87      220.80     53.51 o
   0   2   8   185144.39   184806.70   2496.09 o
   1   2   8     8408.71     7935.09     88.76 o
   2   2   8   235705.08   242489.11   2517.95 o
   3   2   8        0.39       29.57     14.97 o
   4   2   8   152414.06   155456.28   1965.97 o
   5   2   8     1242.14     1409.15     64.78 o
   6   2   8    65504.70    69465.16   1162.93 o
   7   2   8     2673.38     2876.58    111.29 o
   1   3   8   200310.06   195427.42   2300.74 o
   2   3   8     1505.19     1558.46     41.49 o
   3   3   8    88264.69    87122.66   1252.42 o
   4   3   8     1167.59     1194.94     54.67 o
   5   3   8   109126.59   110498.27   1936.10 o
   6   3   8       12.50       76.97     48.45 o
   0   4   8    78936.27    78835.66   1472.00 o
   1   4   8     3238.80     3213.97     74.81 o
   2   4   8   103740.77   100257.15   1430.29 o
   3   4   8        1.47       15.15     28.40 o
   4   4   8    75438.63    72969.20   1105.52 o
   5   4   8      480.01      603.61     75.15 o
   1   5   8    79659.55    79474.94   1320.11 o
   2   5   8      462.47      568.54     69.99 o
   1   0   9    49362.21    49455.52    654.46 o
   2   0   9      290.08      281.50     16.90 o
   3   0   9    44987.55    44651.90    644.21 o
   4   0   9       49.67       80.48     20.30 o
   5   0   9    15648.99    15143.23    335.33 o
   6   0   9      210.74      263.08     39.06 o
   7   0   9    11874.97    11129.52    291.24 o
   8   0   9      297.41      327.79     80.06 o
   0   1   9      118.76       94.03     14.78 o
   1   1   9      189.74      192.23     11.51 o
   2   1   9      148.38      185.30     11.65 o
   3   1   9     1508.33     1381.26     30.99 o
   4   1   9      136.74      183.63     18.89 o
   5   1   9     2155.56     2057.98     77.54 o
   6   1   9       50.66      110.42     24.84 o
   7   1   9      767.12      735.72     51.92 o
   8   1   9       49.25       60.52     43.45 o
   1   2   9    30976.47    30358.74    306.46 o
   2   2   9      193.97      190.68     14.20 o
   3   2   9    32153.13    32805.87    389.41 o
   4   2   9       36.75       31.25     19.93 o
   5   2   9    12517.54    12761.46    249.60 o
   6   2   9      171.24      213.16     39.10 o
   7   2   9     9845.46     9949.20    311.41 o
   0   3   9       74.57      276.16     27.85 o
   1   3   9      100.16      123.50     18.57 o
   2   3   9       95.07      118.06     19.05 o
   3   3   9      824.95      804.09     39.12 o
   4   3   9       75.47      132.05     30.66 o
   5   3   9     1374.64     1432.77     80.19 o
   6   3   9       44.54      270.93     64.76 o
   1   4   9    14185.29    13726.35    219.71 o
   2   4   9       86.51       90.11     27.79 o
   3   4   9    16165.22    15330.80    270.43 o
   4   4   9       20.85       27.47     39.18 o
   5   4   9     7314.87     7250.96    228.66 o
   0   5   9       61.76      -12.88     56.07 o
   1   5   9       32.91       26.24     42.43 o
   2   5   9       37.98       52.20     43.16 o
   0   0  10    57133.71    54660.05   1023.84 o
   1   0  10      475.27      555.49     20.31 o
   2   0  10    49304.59    48536.09    668.88 o
   3   0  10     1642.41     1522.06     39.81 o
   4   0  10    35224.69    35448.93    708.80 o
   5   0  10      793.09      776.24     51.07 o
   6   0  10    16818.36    17137.52    384.12 o
   7   0  10     1835.65     1657.28     92.32 o
   8   0  10     8667.25     8389.93    364.83 o
   1   1  10     1014.26     1200.64     32.38 o
   2   1  10      263.15      251.41     11.86 o
   3   1  10       80.73      280.44     37.27 o
   4   1  10      165.02      176.44     17.96 o
   5   1  10      103.58      220.74     33.56 o
   6   1  10       61.30       64.98     23.62 o
   7   1  10      507.38      637.21     59.61 o
   8   1  10      428.89      522.69     63.12 o
   0   2  10    37698.30    36674.51    560.87 o
   1   2  10      316.33      345.24     13.04 o
   2   2  10    34119.16    34667.22    367.20 o
   3   2  10     1167.04     1173.86     36.10 o
   4   2  10    26226.12    25785.05    335.61 o
   5   2  10      629.27      582.46     45.98 o
   6   2  10    13377.09    13796.24    272.17 o
   7   2  10     1519.51     1482.49     91.03 o
   1   3  10      614.58      920.56     41.04 o
   2   3  10      126.73      122.94     19.85 o
   3   3  10       85.40      255.10     53.32 o
   4   3  10      101.31      102.30     28.89 o
   5   3  10      133.58      251.57     47.04 o
   6   3  10       45.29       -6.19     59.76 o
   0   4  10    16324.45    16426.56    347.29 o
   1   4  10      150.50      188.25     28.37 o
   2   4  10    15284.41    14925.46    247.40 o
   3   4  10      545.12      599.59     45.80 o
   4   4  10    12800.47    12633.90    276.46 o
   5   4  10      359.72      384.09     72.03 o
   1   5  10      445.04      639.26     84.09 o
   2   5  10       43.49       12.37     56.87 o
   1   0  11   280471.34   288680.97   3765.18 o
   2   0  11     2739.77     2761.30     49.27 o
   3   0  11   207343.36   213141.61   3569.81 o
   4   0  11     5019.63     4823.82    117.04 o
   5   0  11   118831.89   114504.03   2284.95 o
   6   0  11      113.12      128.95     34.98 o
   7   0  11    59467.97    58211.39   1303.87 o
   8   0  11       42.54      214.50     72.13 o
   0   1  11    62397.44    61853.91   1080.91 o
   1   1  11       38.79       70.04     10.11 o
   2   1  11    12671.87    12838.80    140.23 o
   3   1  11       15.14       30.63     11.64 o
   4   1  11    10200.14    10216.77    149.08 o
   5   1  11      132.30      163.84     23.74 o
   6   1  11    16088.05    15655.89    301.12 o
   7   1  11        2.21       12.40     28.94 o
   8   1  11     2252.60     2529.66    118.00 o
   1   2  11   184406.30   186020.92   1849.09 o
   2   2  11     1834.29     1965.43     35.74 o
   3   2  11   149260.17   150564.92   1845.58 o
   4   2  11     3637.23     3721.16     73.46 o
   5   2  11    92584.54    94289.64   1700.05 o
   6   2  11       97.15      117.36     36.38 o
   7   2  11    48640.47    49607.70   1422.01 o
   0   3  11    28809.95    27939.88    513.24 o
   1   3  11       23.42        5.67     15.48 o
   2   3  11     6355.63     6826.26    116.92 o
   3   3  11        6.46       44.70     21.80 o
   4   3  11     6051.43     6026.43    128.27 o
   5   3  11       87.09      132.58     42.73 o
   6   3  11     9898.13    10474.19    343.17 o
   1   4  11    81978.46    79568.01   1141.10 o
   2   4  11      677.67      778.68     46.08 o
   3   4  11    72439.94    68645.45   1041.99 o
   4   4  11     1547.94     1458.66     85.58 o
   5   4  11    49232.91    48746.65   1123.74 o
   0   5  11    10296.15    10635.58    336.80 o
   1   5  11       10.29       42.66     41.60 o
   2   5  11     2750.09     3011.72    141.31 o
   0   0  12     6200.65     6190.91    137.48 o
   2   0  12    10176.82     9667.62    152.34 o
   3   0  12        6.91      421.57     60.69 o
   4   0  12     7523.07     7449.67    211.95 o
   5   0  12       89.28      458.05     90.21 o
   6   0  12     2492.03     2714.57     98.67 o
   7   0  12       91.09      369.77     84.96 o
   8   0  12     2123.71     2150.81    171.12 o
   1   1  12     8203.05     8069.80    103.04 o
   2   1  12       80.88      235.76     30.58 o
   3   1  12     5967.00     6078.89     85.42 o
   4   1  12      614.36      776.10     31.62 o
   5   1  12     4053.45     4044.66    121.25 o
   6   1  12      320.67      454.50     37.63 o
   7   1  12     1747.41     2094.69     92.88 o
   8   1  12       90.88       83.23     46.46 o
   0   2  12     4739.96     4744.41     86.69 o
   1   2  12        9.20      824.64     84.08 o
   2   2  12     7606.63     7520.33    106.12 o
   3   2  12        5.37      570.19     74.44 o
   4   2  12     5805.54     5952.35    102.63 o
   5   2  12       65.95      262.89     49.97 o
   6   2  12     2071.12     2245.99     85.39 o
   7   2  12       76.49      205.14     86.37 o
   1   3  12     4294.01     4290.02     74.57 o
   2   3  12       40.95      157.92     20.02 o
   3   3  12     3379.41     3426.74     74.12 o
   4   3  12      356.76      411.29     35.43 o
   5   3  12     2600.39     2869.92    101.85 o
   6   3  12      209.13      216.52     94.78 o
   0   4  12     2441.98     2524.50     99.04 o
   1   4  12        6.85      304.29     45.56 o
   2   4  12     3731.25     3569.29     92.32 o
   3   4  12        3.68      281.25     45.99 o
   4   4  12     3045.91     3009.54    112.26 o
   5   4  12       29.95      174.81     62.33 o
   1   5  12     1860.27     1977.60    107.06 o
   2   5  12       12.48       21.59     60.66 o
   1   0  13   226938.17   232629.38   3147.11 o
   2   0  13     3856.96     3540.80     65.45 o
   3   0  13   131866.00   131593.72   2275.17 o
   4   0  13     3195.91     3084.31     86.29 o
   5   0  13    92159.57    90440.84   1813.11 o
   6   0  13       87.43       48.69     31.73 o
   7   0  13    56267.36    55437.44   1387.10 o
   8   0  13      256.73      154.31     69.83 o
   0   1  13   140491.58   138751.47   2263.68 o
   1   1  13      401.34      490.49     15.58 o
   2   1  13    54410.09    55327.55    552.85 o
   3   1  13        6.36       26.19     11.25 o
   4   1  13    42137.13    42127.96    566.76 o
   5   1  13     1067.03     1051.07     46.20 o
   6   1  13    43822.13    42759.42    831.40 o
   7   1  13       27.36       29.23     34.50 o
   1   2  13   154550.50   155818.28   1751.71 o
   2   2  13     2707.77     2580.06     51.95 o
   3   2  13    96338.03    96612.78   1156.66 o
   4   2  13     2316.76     2493.80     61.83 o
   5   2  13    72151.17    74722.19   1280.76 o
   6   2  13       65.80       77.12     38.97 o
   7   2  13    45707.34    50124.95   1480.92 o
   0   3  13    73585.91    72361.95   1267.58 o
   1   3  13      211.45      232.92     21.85 o
   2   3  13    30843.35    30797.99    415.79 o
   3   3  13        4.55       -0.50     19.87 o
   4   3  13    25995.97    25883.44    417.27 o
   5   3  13      623.76      534.84     51.73 o
   6   3  13    28172.75    29231.25    931.19 o
   1   4  13    69789.32    68605.13    988.40 o
   2   4  13     1080.44     1039.71     56.80 o
   3   4  13    47512.92    47034.73    957.34 o
   4   4  13      974.25     1013.04     70.42 o
   5   4  13    38437.20    38722.93    909.37 o
   0   5  13    28832.76    28341.21    766.45 o
   1   5  13       72.47       23.84     61.91 o
   0   0  14     4418.96     3992.07     96.24 o
   1   0  14      772.75      806.55     30.26 o
   2   0  14     1428.56     1432.39     50.72 o
   3   0  14      322.03      314.78     21.39 o
   4   0  14     1571.34     1546.73     59.35 o
   5   0  14      753.23      671.37     50.22 o
   6   0  14     1084.62     1190.84     70.72 o
   7   0  14     1795.24     1893.73    133.31 o
   8   0  14      159.85      184.82     74.26 o
   1   1  14     2494.93     2586.13     39.21 o
   2   1  14        8.27       12.09      8.65 o
   3   1  14     4033.57     4107.29     66.83 o
   4   1  14      343.53      347.34     23.07 o
   5   1  14      727.41      864.48     43.83 o
   6   1  14       12.87       30.71     25.53 o
   7   1  14      971.52     1253.23    126.81 o
   0   2  14     2778.24     2715.76     64.01 o
   1   2  14      514.77      516.59     19.58 o
   2   2  14      909.20      942.55     35.96 o
   3   2  14      242.90      259.50     20.79 o
   4   2  14     1169.94     1339.31     47.86 o
   5   2  14      615.27      632.75     51.51 o
   6   2  14      874.28      953.47     65.99 o
   7   2  14     1442.06     1541.51    153.10 o
   1   3  14     1216.41     1405.98     45.79 o
   2   3  14        6.40       11.96     17.02 o
   3   3  14     2007.20     2098.66     62.19 o
   4   3  14      207.06      191.06     33.74 o
   5   3  14      416.01      498.37     50.83 o
   6   3  14       11.29      -10.82     54.25 o
   0   4  14     1239.61     1339.84     72.94 o
   1   4  14      194.47      228.42     31.76 o
   2   4  14      430.97      511.88     43.40 o
   3   4  14      133.68      128.93     38.68 o
   4   4  14      582.54      624.87     56.86 o
   1   5  14      385.45      514.79     82.59 o
   1   0  15     5690.44     6021.72     97.76 o
   2   0  15     1457.99     1379.16     41.66 o
   3   0  15     1377.82     1362.52     43.13 o
   4   0  15      568.55      694.92     43.60 o
   5   0  15     3234.87     3260.17    103.26 o
   6   0  15        6.89       10.30     34.85 o
   7   0  15     1082.13     1181.06    108.16 o
   0   1  15     2068.63     2595.71     66.20 o
   1   1  15      874.38      989.07     25.15 o
   2   1  15     9874.79     9985.19    120.07 o
   3   1  15      410.20      433.49     19.37 o
   4   1  15     6884.30     6580.76    109.58 o
   5   1  15      658.31      653.53     37.75 o
   6   1  15      813.17      955.05     49.57 o
   7   1  15     2082.34     2075.84    100.68 o
   1   2  15     4147.31     4184.05     72.68 o
   2   2  15     1051.02     1099.20     51.08 o
   3   2  15     1127.85     1247.05     39.61 o
   4   2  15      423.63      488.59     31.20 o
   5   2  15     2689.24     2872.25     92.97 o
   6   2  15        6.18       -4.10     33.38 o
   7   2  15      961.88     1073.63     97.75 o
   0   3  15     1074.05     1291.59     59.32 o
   1   3  15      479.29      456.82     26.05 o
   2   3  15     5484.10     5395.18    100.02 o
   3   3  15      254.76      256.26     28.58 o
   4   3  15     4210.30     4119.96    102.64 o
   5   3  15      440.81      459.96     49.66 o
   6   3  15      594.69      745.95     90.26 o
   1   4  15     2334.33     2255.59     75.34 o
   2   4  15      441.69      375.62     41.23 o
   3   4  15      808.97      841.38     59.78 o
   4   4  15      192.14      165.44     52.67 o
   0   5  15      566.48      684.89    163.90 o
   0   0  16     6225.92     6292.40    181.24 o
   1   0  16     7298.77     7040.72    113.20 o
   2   0  16       23.11      134.89     57.06 o
   3   0  16      160.01      195.30     22.99 o
   4   0  16       81.96      866.92     63.56 o
   5   0  16     2969.13     2849.03    143.98 o
   6   0  16     1621.97     1755.24     99.00 o
   7   0  16      947.92     1019.73    102.55 o
   1   1  16   344091.91   350713.06   3648.65 o
   2   1  16     2029.06     2099.18     38.10 o
   3   1  16   393966.38   400166.75   4705.72 o
   4   1  16      389.14      415.73     25.54 o
   5   1  16   160128.25   153464.38   2331.80 o
   6   1  16      563.42      584.18     40.80 o
   7   1  16   100681.29    98092.70   3498.41 o
   0   2  16     4402.77     4369.23     92.31 o
   1   2  16     5136.45     5115.99     86.78 o
   2   2  16       17.03      304.38     67.79 o
   3   2  16      120.69      132.73     17.78 o
   4   2  16       81.53      267.91     40.77 o
   5   2  16     2245.95     2417.66     79.78 o
   6   2  16     1322.19     1487.49     77.62 o
   7   2  16      704.22      920.03    109.22 o
   1   3  16   193171.25   198440.11   3074.38 o
   2   3  16     1110.69     1220.85     42.38 o
   3   3  16   233062.84   229482.66   3237.95 o
   4   3  16      199.09      253.26     34.06 o
   5   3  16   105479.37   107626.85   2010.92 o
   6   3  16      364.54      341.96     73.73 o
   0   4  16     2120.75     2519.20    254.11 o
   1   4  16     2037.02     2020.82     72.17 o
   3   4  16       60.48       11.76     44.68 o
   4   4  16       82.26      345.73     59.73 o
   1   0  17    15146.39    15404.12    221.37 o
   2   0  17       27.02       31.37     17.57 o
   3   0  17     9428.43     9003.67    195.55 o
   4   0  17     1303.56     1195.89     57.48 o
   5   0  17     8036.12     7808.39    215.65 o
   6   0  17      180.37      152.74     42.51 o
   7   0  17     3547.57     3747.06    177.20 o
   0   1  17    27555.70    27308.00    470.16 o
   1   1  17      253.17      363.25     22.26 o
   2   1  17    35882.25    35107.45    423.39 o
   3   1  17      306.19      350.83     21.36 o
   4   1  17    21652.81    21255.57    320.66 o
   5   1  17      772.57      731.32     40.14 o
   6   1  17    10717.58    10056.56    290.92 o
   7   1  17     1279.91     1267.28     94.89 o
   1   2  17    11106.28    11142.97    169.45 o
   2   2  17       20.75       15.51     23.25 o
   3   2  17     7339.55     7243.70    128.08 o
   4   2  17     1003.29     1017.70     45.39 o
   5   2  17     6599.52     6984.61    183.06 o
   6   2  17      156.24      136.16     43.78 o
   7   2  17     3031.23     3074.78    217.53 o
   0   3  17    15867.33    15847.43    362.14 o
   1   3  17      149.27      169.19     23.07 o
   2   3  17    21283.60    20966.81    331.85 o
   3   3  17      195.04      207.55     33.51 o
   4   3  17    14020.28    13675.54    267.89 o
   5   3  17      506.03      509.81     63.88 o
   6   3  17     7417.56     7312.27    256.74 o
   1   4  17     5965.34     5913.17    138.30 o
   2   4  17        8.08        3.58     37.30 o
   3   4  17     4192.68     4138.57    141.32 o
   4   4  17      509.35      434.75     62.73 o
   0   0  18    57176.23    57727.06   1177.14 o
   1   0  18       71.10      125.61     18.85 o
   2   0  18    41986.01    41224.27    695.28 o
   3   0  18      618.28      671.04     42.42 o
   4   0  18    24710.46    24194.95    516.64 o
   5   0  18     1035.33     1093.85     72.42 o
   6   0  18    20631.06    20615.82    501.98 o
   7   0  18     1148.50     1028.78    105.03 o
   1   1  18    24004.26    24520.58    293.29 o
   2   1  18      637.12      688.15     23.74 o
   3   1  18    18476.59    18340.01    251.67 o
   4   1  18       93.82       93.67     19.11 o
   5   1  18    12229.83    12060.09    211.62 o
   6   1  18       77.91       89.83     31.17 o
   7   1  18     6827.29     6709.23    243.40 o
   0   2  18    42012.88    41014.13    700.62 o
   1   2  18       49.41       63.34     20.46 o
   2   2  18    31614.08    31980.11    528.67 o
   3   2  18      473.81      494.96     28.24 o
   4   2  18    19704.63    20035.43    318.35 o
   5   2  18      838.58      837.89     52.77 o
   6   2  18    16920.02    17201.44    780.02 o
   1   3  18    13376.86    14043.67    214.51 o
   2   3  18      370.63      363.89     35.49 o
   3   3  18    10722.10    11016.96    237.28 o
   4   3  18       63.42       58.67     35.57 o
   5   3  18     7635.38     8207.25    248.44 o
   0   4  18    21136.70    21142.43    825.64 o
   1   4  18       21.88       31.25     29.65 o
   2   4  18    16480.65    16519.19    376.69 o
   3   4  18      249.21      266.47     57.29 o
   4   4  18    11146.08    11024.62    284.42 o
   1   0  19   148777.50   148798.42   2127.48 o
   2   0  19     1052.55     1094.13     47.11 o
   3   0  19    75658.51    74689.14   1520.04 o
   4   0  19       66.41      138.40     32.80 o
   5   0  19    74274.78    71883.38   1595.82 o
   6   0  19      734.11      725.35     66.94 o
   7   0  19    38958.19    38850.63   1146.08 o
   0   1  19    46059.12    46064.26    708.16 o
   1   1  19     1531.54     1611.42     37.83 o
   2   1  19    23939.09    24566.07    303.29 o
   3   1  19      128.57      114.15     17.33 o
   4   1  19    19948.18    19513.59    304.85 o
   5   1  19     1133.42     1151.13     54.25 o
   6   1  19    16413.34    15456.82    449.79 o
   7   1  19       83.05      108.29     50.79 o
   1   2  19   109201.02   108047.98   1392.32 o
   2   2  19      753.79      818.01     48.57 o
   3   2  19    58504.57    58117.85    850.80 o
   4   2  19       40.59       84.05     23.72 o
   5   2  19    59139.41    60463.87   1957.34 o
   6   2  19      591.10      677.96     71.50 o
   0   3  19    26756.21    26877.46    507.93 o
   1   3  19      802.43      890.14     37.97 o
   2   3  19    15056.98    15502.99    377.80 o
   3   3  19       74.00       77.42     28.62 o
   4   3  19    13183.52    13444.91    281.55 o
   5   3  19      659.48      672.30     84.52 o
   1   4  19    53446.41    52940.07   1245.94 o
   2   4  19      313.16      281.45     53.69 o
   3   4  19    31306.10    31439.49    876.12 o
   0   0  20    18092.08    18351.29    441.57 o
   1   0  20      274.22      923.33     85.37 o
   2   0  20    11414.66    11232.48    231.13 o
   3   0  20        3.20      280.07     65.74 o
   4   0  20     8316.28     8172.98    201.91 o
   5   0  20      394.75      717.49     61.50 o
   6   0  20     6731.31     6714.08    210.72 o
   7   0  20       11.52      126.94     60.92 o
   1   1  20      718.53      818.72     28.67 o
   2   1  20      340.88      314.75     19.66 o
   3   1  20      106.04      150.90     18.65 o
   4   1  20       29.57       23.41     21.00 o
   5   1  20      223.92      239.37     32.80 o
   6   1  20      292.62      212.04     39.52 o
   7   1  20      268.95      365.68     60.16 o
   0   2  20    13682.57    13737.90    258.42 o
   1   2  20      196.62      419.72     38.55 o
   2   2  20     8810.53     8905.70    175.61 o
   3   2  20        2.96      352.79     45.08 o
   4   2  20     6662.57     6810.98    144.31 o
   5   2  20      299.49      611.50     53.22 o
   6   2  20     5548.14     5697.04    236.36 o
   1   3  20      425.04      526.39     33.75 o
   2   3  20      206.08      194.78     30.81 o
   3   3  20       75.41       77.58     27.27 o
   4   3  20       22.28       -5.86     39.00 o
   5   3  20      158.94      144.71     60.54 o
   0   4  20     7055.27     6956.74    383.55 o
   1   4  20       79.76      259.26     47.13 o
   2   4  20     4742.77     4797.20    183.67 o
   3   4  20        2.37      142.76     50.22 o
   1   0  21   192324.50   198018.78   3733.26 o
   2   0  21     1542.91     1617.03     65.94 o
   3   0  21   115763.09   116593.55   2372.86 o
   4   0  21     1423.25     1485.92     75.24 o
   5   0  21   105578.82   104884.16   2304.58 o
   6   0  21       68.00       30.40     39.58 o
   7   0  21    53059.48    50430.31   2220.68 o
   0   1  21     9104.30     8690.47    174.46 o
   1   1  21     1078.56     1117.38     37.24 o
   2   1  21      427.14      699.67     62.29 o
   3   1  21      244.42      268.52     22.94 o
   4   1  21      256.87      522.98     60.38 o
   5   1  21      604.75      520.41     40.70 o
   6   1  21     3050.42     2823.96    183.00 o
   7   1  21       69.84       80.86    118.60 o
   1   2  21   145237.34   144629.27   2072.46 o
   2   2  21     1129.19     1234.84     61.40 o
   3   2  21    90700.37    92185.65   1536.46 o
   4   2  21     1072.43     1151.29     78.73 o
   5   2  21    84631.80    83142.71   1856.67 o
   6   2  21       54.87      -37.48     52.73 o
   0   3  21     5143.56     5302.79    230.84 o
   1   3  21      577.23      574.83     38.63 o
   2   3  21      284.13      659.26     95.15 o
   3   3  21      140.39      155.80     29.67 o
   4   3  21      187.42      345.23     52.20 o
   5   3  21      365.04      290.11     85.48 o
   1   4  21    73325.42    72153.60   1476.37 o
   2   4  21      483.84      395.26     62.40 o
   3   4  21    48957.30    50252.88   1152.82 o
   0   0  22     1614.46     2026.77    113.57 o
   1   0  22      321.74     1112.45     92.56 o
   2   0  22      341.24      462.00     46.44 o
   3   0  22      510.95      536.99     53.70 o
   4   0  22      363.87      557.79     49.81 o
   5   0  22      908.21      781.61     94.18 o
   6   0  22      554.36      706.49     93.18 o
   7   0  22      141.57      223.85    121.30 o
   1   1  22     6885.30     6515.43    111.78 o
   2   1  22      238.56      239.68     22.42 o
   3   1  22     1926.99     1886.63     59.16 o
   4   1  22        5.74       32.04     23.00 o
   5   1  22     4481.19     3954.60    119.24 o
   6   1  22      209.45      201.70     51.62 o
   0   2  22     1228.40     1370.29     58.66 o
   1   2  22      234.10      218.71     22.97 o
   2   2  22      303.65      348.19     42.38 o
   3   2  22      393.34      399.79     44.84 o
   4   2  22      325.77      523.21     81.97 o
   5   2  22      725.46      634.70     80.80 o
   6   2  22      459.78      557.37     84.56 o
   1   3  22     3950.92     3766.38     93.03 o
   2   3  22      124.80      134.79     30.78 o
   3   3  22     1187.34     1215.31     81.66 o
   4   3  22        8.48       -9.80     44.36 o
   5   3  22     2765.10     3031.13    177.67 o
   0   4  22      650.41      663.94     99.11 o
   1   4  22       97.03       66.16     48.91 o
   2   4  22      235.26      284.65     58.36 o
   3   4  22      199.35      229.17     56.54 o
   1   0  23     3418.15     3534.33    110.74 o
   2   0  23     1329.73     1342.89     77.78 o
   3   0  23     7263.24     6917.84    189.12 o
   4   0  23       67.20       64.28     37.68 o
   5   0  23     2189.94     2419.31    120.80 o
   6   0  23      452.76      545.02    121.31 o
   0   1  23    17652.31    16825.65    328.44 o
   1   1  23      638.38      635.40     33.02 o
   2   1  23     5931.53     5728.12    104.70 o
   3   1  23      278.90      208.68     27.50 o
   4   1  23     4904.24     4694.29    118.44 o
   5   1  23       31.68       37.75     32.54 o
   6   1  23     6689.13     6254.35    200.89 o
   1   2  23     2569.98     2739.02     72.38 o
   2   2  23     1008.10     1053.75     63.14 o
   3   2  23     5546.12     5413.83    141.67 o
   4   2  23       45.76       24.41     28.43 o
   5   2  23     1732.03     1996.46    129.42 o
   6   2  23      374.22      313.28     74.19 o
   0   3  23    11137.14    10973.10    335.80 o
   1   3  23      364.26      347.64     35.51 o
   2   3  23     4098.86     4169.46    115.39 o
   3   3  23      174.45      186.32     33.10 o
   4   3  23     3492.89     3740.64    127.13 o
   1   4  23     1265.48     1304.42    102.81 o
   2   4  23      485.24      371.87     65.57 o
   0   0  24    74110.84    77220.79   2281.83 o
   1   0  24        6.37       51.90     34.85 o
   2   0  24   137068.27   135553.16   2806.33 o
   3   0  24       39.68       75.67     37.88 o
   4   0  24    91439.37    88764.94   2198.99 o
   5   0  24      259.94      171.33     50.84 o
   6   0  24    34246.11    32480.55   1291.70 o
   1   1  24    93702.96    95894.40   1344.94 o
   2   1  24     2449.45     2498.24     62.43 o
   3   1  24    70763.12    69407.48   1109.91 o
   4   1  24     4283.57     3929.09    113.27 o
   5   1  24    50231.27    48229.30    870.94 o
   6   1  24       49.11      102.07     62.43 o
   0   2  24    58870.59    59897.98   1019.61 o
   1   2  24        3.67       41.53     21.99 o
   2   2  24   107486.46   106011.16   1769.13 o
   3   2  24       31.65       29.34     34.06 o
   4   2  24    73758.78    71919.34   1371.24 o
   5   2  24      201.26      232.61     62.45 o
   1   3  24    58179.75    58074.09    928.76 o
   2   3  24     1327.90     1382.54     88.02 o
   3   3  24    45747.01    47646.09   1219.11 o
   4   3  24     2574.94     2573.65    112.25 o
   0   4  24    33629.83    32968.92   1272.93 o
   1   4  24        0.57        0.79     45.60 o
   2   4  24    57534.48    57468.09   1410.35 o
   1   0  25     4154.80     4143.91    139.59 o
   2   0  25      437.13      733.94     57.56 o
   3   0  25     6834.11     6333.37    179.61 o
   4   0  25      251.59      216.75     49.26 o
   5   0  25     2120.70     2153.70    114.32 o
   6   0  25     1423.97     1334.66    138.64 o
   0   1  25    37613.59    38375.19    705.69 o
   1   1  25      293.11      528.93     41.86 o
   2   1  25    27601.19    26870.86    436.29 o
   3   1  25        3.71       21.34     25.59 o
   4   1  25    23266.14    21414.88    418.02 o
   5   1  25       72.87       88.38     53.04 o
   6   1  25    15594.07    15578.98    517.56 o
   1   2  25     3278.37     3160.49     78.13 o
   2   2  25      349.86      329.32     42.95 o
   3   2  25     5392.21     5113.38    130.28 o
   4   2  25      211.29       99.37     35.35 o
   5   2  25     1753.17     1731.79    119.29 o
   0   3  25    24650.09    25062.31    730.28 o
   1   3  25      166.46      177.62     47.03 o
   2   3  25    18529.87    18472.04    428.56 o
   3   3  25        2.07       92.21     62.54 o
   4   3  25    15961.85    15823.42    444.87 o
   1   4  25     1793.87     1878.32    117.80 o
   0   0  26     1425.17     1951.25    111.52 o
   1   0  26       54.43      126.62     39.02 o
   2   0  26     2068.34     2365.26    107.66 o
   3   0  26        2.76       -8.16     34.75 o
   4   0  26     1942.02     1892.20    108.05 o
   5   0  26      240.60      229.90     54.86 o
   6   0  26      677.27      894.06    119.17 o
   1   1  26    70201.91    71536.77   1011.26 o
   2   1  26       46.28       77.91     22.86 o
   3   1  26    49934.62    48664.75    838.06 o
   4   1  26      775.31      705.33     54.43 o
   5   1  26    36849.23    35004.46    814.21 o
   6   1  26     1087.27     1047.88    109.88 o
   0   2  26     1249.54     1461.28     68.91 o
   1   2  26       41.51       40.09     26.11 o
   2   2  26     1791.74     1921.42     83.11 o
   3   2  26        1.95       10.22     24.81 o
   4   2  26     1681.11     1658.88     82.40 o
   5   2  26      188.13      169.12     60.13 o
   1   3  26    44809.01    44800.26    769.22 o
   2   3  26       33.55       63.65     46.88 o
   3   3  26    32907.07    33451.79    881.24 o
   4   3  26      528.67      546.46     57.59 o
   1   0  27     3565.58     3907.50    135.22 o
   2   0  27      135.15      203.37     44.78 o
   3   0  27    10254.84    10238.08    261.28 o
   4   0  27        4.16       10.64     43.00 o
   5   0  27     1516.52     1660.72    296.62 o
   6   0  27       46.13       49.51     71.23 o
   0   1  27    74840.24    76086.47   1462.50 o
   1   1  27     1441.27     1806.15     51.99 o
   2   1  27    59961.86    59777.72    978.33 o
   3   1  27       85.90      100.71     32.72 o
   4   1  27    45304.48    42965.49    842.78 o
   5   1  27       32.88       17.93     99.97 o
   1   2  27     2799.47     3033.00     79.96 o
   2   2  27      105.30       76.04     30.59 o
   3   2  27     7862.61     7095.97    184.66 o
   4   2  27        2.36      -20.68     52.30 o
   5   2  27     1234.31     1474.59    132.68 o
   0   3  27    48452.97    46006.99   1393.99 o
   1   3  27      798.20      776.87     67.76 o
   2   3  27    39578.19    39393.88    918.49 o
   3   3  27       62.64       96.44     65.81 o
   0   0  28     8272.84     8528.58    305.79 o
   1   0  28      480.37      626.26     57.66 o
   2   0  28     5221.89     5405.23    173.11 o
   3   0  28      149.43      117.54     44.21 o
   4   0  28     3483.89     3377.54    137.87 o
   5   0  28       17.51       -0.30     63.67 o
   1   1  28     4362.06     4354.19     92.99 o
   2   1  28      156.19      256.22     35.61 o
   3   1  28     1179.86     1295.02     69.39 o
   4   1  28        0.29      -26.46     49.89 o
   5   1  28     2308.10     2696.99    159.07 o
   0   2  28     6581.67     6446.36    237.69 o
   1   2  28      367.85      369.12     36.34 o
   2   2  28     4251.48     4241.47    130.57 o
   3   2  28      120.57      100.10     34.59 o
   4   2  28     2892.07     2612.25    353.37 o
   1   3  28     2921.74     2814.51    124.54 o
   2   3  28       91.67      208.84     83.71 o
   3   3  28      905.23      893.06    156.33 o
   1   0  29    42191.41    45744.39    977.17 o
   2   0  29        2.10       26.59     36.82 o
   3   0  29    58227.86    57429.24   1469.77 o
   4   0  29      237.15      195.09     56.68 o
   5   0  29    23934.46    25378.77   1393.96 o
   0   1  29    54437.36    57615.97   1118.42 o
   1   1  29     1390.47     1485.48     53.89 o
   2   1  29    43838.62    45837.88    847.29 o
   3   1  29        0.20       29.79     37.40 o
   4   1  29    36989.72    38326.57   1177.63 o
   5   1  29      387.23      383.68     75.74 o
   1   2  29    34053.77    35269.87    613.65 o
   2   2  29        1.89      -15.68     24.11 o
   3   2  29    46769.73    44921.48   1331.01 o
   4   2  29      186.90      145.15     91.65 o
   0   3  29    35358.93    25716.20   1436.23 o
   1   3  29      808.45      588.50     82.50 o
   2   3  29    29018.72    28552.76   1732.37 o
   0   0  30     2378.10     2413.84    132.81 o
   1   0  30       12.41      487.18     47.55 o
   2   0  30        6.03      176.83     91.04 o
   3   0  30        6.51      173.69     55.36 o
   4   0  30      103.11      197.32     95.81 o
   5   0  30       23.95     -102.43    102.43 o
   1   1  30     4704.56     4823.83    104.45 o
   2   1  30      170.07      243.73     38.92 o
   3   1  30     4232.94     3862.67    139.37 o
   4   1  30     1157.60     1037.91    108.36 o
   5   1  30     2521.26     2590.78    150.14 o
   0   2  30     1769.40     1749.98     94.54 o
   1   2  30       11.28       40.20     32.84 o
   2   2  30        4.12      257.82     94.66 o
   3   2  30        5.58      -15.50     49.08 o
   4   2  30       75.99       28.75     75.47 o
   1   3  30     3077.25     2798.20    326.82 o
   2   3  30       91.15      139.57    102.71 o
   1   0  31    20651.62    21019.83    473.54 o
   2   0  31      174.91      298.36     54.21 o
   3   0  31     7938.05     8044.31    359.17 o
   4   0  31      210.54      145.56    113.21 o
   0   1  31        7.67      105.07     37.90 o
   1   1  31      701.18      723.98     45.28 o
   2   1  31       49.47      116.67     47.13 o
   3   1  31        0.93      199.46    118.60 o
   4   1  31       75.03       90.88     77.63 o
   1   2  31    16709.90    15928.72    436.06 o
   2   2  31      140.30      187.12     35.80 o
   3   2  31     6639.32     5937.43    275.55 o
   0   3  31        0.56       62.10    107.82 o
   1   3  31      422.77      271.97     69.79 o
   0   0  32   118032.27   124677.29   3653.57 o
   1   0  32      865.69     1329.85     79.61 o
   2   0  32    81937.34    85728.18   2182.37 o
   3   0  32      345.24      389.93     78.76 o
   4   0  32    64357.12    68830.17   3528.63 o
   1   1  32       41.36      154.60     34.82 o
   2   1  32      502.84      576.55     95.08 o
   3   1  32     2238.48     2556.78    291.28 o
   4   1  32      370.74      345.05    113.22 o
   0   2  32    95335.02    93474.48   3252.77 o
   1   2  32      655.66      744.52     64.87 o
   2   2  32    67244.88    63418.94   2284.87 o
   3   2  32      278.87      253.39    140.17 o
   1   0  33    26480.20    26773.62    708.41 o
   3   0  33    17440.65    16571.06    963.94 o
   0   1  33     3516.02     3431.92    149.94 o
   1   1  33      287.44      406.71     42.24 o
   2   1  33     1471.91     1481.60    120.41 o
   3   1  33       64.26      231.81    118.60 o
   1   2  33    21885.99    20464.72    738.76 o
   2   2  33      244.08      442.08    129.39 o
   0   0  34    22532.18    25293.85    949.10 o
   1   0  34       11.77      487.82     67.91 o
   2   0  34    19560.11    19901.60    775.53 o
   3   0  34       36.22      183.29    107.82 o
   1   1  34    36182.75    36614.13    849.32 o
   2   1  34       17.03       43.52     46.77 o
   3   1  34    34735.67    31411.58   1696.75 o
   0   2  34    18247.46    17249.97    936.97 o
   1   2  34        8.96       79.93     52.85 o
   2   2  34    15909.86    15661.07    610.05 o
   1   0  35     7694.88     7464.71    370.02 o
   2   0  35      488.05      680.79    102.44 o
   0   1  35    16006.84    16282.52    644.29 o
   1   1  35       40.71      412.76     68.65 o
   2   1  35    23828.76    22286.87    697.90 o
   1   2  35     6507.54     6313.61    315.88 o
   0   0  36       80.48      258.77    102.43 o
   1   0  36        4.38      137.94     64.47 o
   2   0  36      403.29      491.31     89.04 o
   1   1  36     4829.52     4954.14    215.57 o
   2   1  36      357.27      572.36    122.20 o
   1   0  37      746.58     1237.78    191.41 o
   0   1  37    46403.39    48629.59   1955.13 o
   1   1  37       55.74      137.85     55.18 o
 
